# Supplementary material for: Identification and comprehensive analysis of super-enhancer related genes involved in epithelial-to-mesenchymal transition in lung adenocarcinoma
Source: PLoS One. 2023 Sep 5;18(9):e0291088. doi: 10.1371/journal.pone.0291088 (PMC10479904; doi:10.1371/journal.pone.0291088)
Supplement: S1 Table — (XLSX) [file pone.0291088.s001.xlsx]

## Sheet: Supplementary material 1
Clustering significance
	Cluster1	Cluster2	Cluster3	Cluster4	Cluster5	Cluster6	Cluster7	Cluster8
Cluster1	1	2.34e-08	5.57e-263	2e-223	0	0	0	7.03e-26
Cluster2	2.34e-08	1	0	1.95e-271	0	0	0	3.96e-35
Cluster3	5.57e-263	0	1	0	0	0	0	5.53e-296
Cluster4	2e-223	1.95e-271	0	1	0	0	0	5.39e-260
Cluster5	0	0	0	0	1	0	0	0
Cluster6	0	0	0	0	0	1	0	0
Cluster7	0	0	0	0	0	0	1	0
Cluster8	7.03e-26	3.96e-35	5.53e-296	5.39e-260	0	0	0	1
